# Supplementary material for: Differences According to Age in the Diagnostic Performance of Cardiac Biomarkers to Predict Frailty in Patients with Acute Heart Failure
Source: Biomolecules. 2022 Feb 2;12(2):245. doi: 10.3390/biom12020245 (PMC8961634; doi:10.3390/biom12020245)
Supplement: Supplementary file 1 [file biomolecules-12-00245-s001.zip]

Archive with 1 entries (1 files):
- biomolecules-1585288-supplementary.pdf
